# Supplementary material for: Friedelin Alleviates the Pathogenesis of Collagenase-Induced Tendinopathy in Mice by Promoting the Selective Autophagic Degradation of p65
Source: Nutrients. 2022 Apr 18;14(8):1673. doi: 10.3390/nu14081673 (PMC9031956; doi:10.3390/nu14081673)
Supplement: Supplementary file 1 [file nutrients-14-01673-s001.zip]

Archive with 1 entries (1 files):
- nutrients-1614958-supplementary.pdf
